# Supplementary material for: Checklist of tortoise beetles (Coleoptera, Chrysomelidae, Cassidinae) from Colombia with new data and description of a new species
Source: Zookeys. 2015 Aug 25;(518):87–127. doi: 10.3897/zookeys.518.9350 (PMC4591598; doi:10.3897/zookeys.518.9350)
Supplement: XML Treatment for Cyrtonota abrili [file zookeys.518.9350-treatment1.xml]

<!DOCTYPE tp:taxon-treatment
  PUBLIC "-//TaxonX//DTD Taxonomic Treatment Publishing DTD v0 20100105//EN" "tax-treatment-NSO.dtd">
<tp:taxon-treatment xmlns:tp="http://www.plazi.org/taxpub"><tp:treatment-meta><kwd-group><label>Taxon classification</label><kwd><named-content content-type="kingdom">Animalia</named-content></kwd><kwd><named-content content-type="order">Coleoptera</named-content></kwd><kwd><named-content content-type="family">Chrysomelidae</named-content></kwd></kwd-group><mixed-citation publication-type="journal"><person-group><name><surname>Borowiec</surname><given-names>Lech</given-names></name><name><surname>Świętojańska</surname><given-names>Jolanta</given-names></name></person-group><article-title>Checklist of tortoise beetles (<tp:taxon-name><tp:taxon-name-part taxon-name-part-type="order">Coleoptera</tp:taxon-name-part></tp:taxon-name>, <tp:taxon-name><tp:taxon-name-part taxon-name-part-type="family">Chrysomelidae</tp:taxon-name-part></tp:taxon-name>, <tp:taxon-name><tp:taxon-name-part taxon-name-part-type="subfamily">Cassidinae</tp:taxon-name-part></tp:taxon-name>) from Colombia with new data and description of a new species</article-title><source>Zookeys</source><day>25</day><month>8</month><year>2015</year><volume>2015</volume><issue>518</issue><fpage>87</fpage><lpage>127</lpage><pub-id pub-id-type="doi">10.3897/zookeys.518.9350</pub-id></mixed-citation></tp:treatment-meta><tp:nomenclature><tp:taxon-name>
                        <tp:taxon-name-part taxon-name-part-type="genus">Cyrtonota</tp:taxon-name-part>
                        <tp:taxon-name-part taxon-name-part-type="species">abrili</tp:taxon-name-part>
                        <object-id xmlns:xlink="http://www.w3.org/1999/xlink" content-type="zoobank" xlink:type="simple">http://zoobank.org/84D93316-606F-4FC4-9E7B-2A307D0C5B65</object-id>
                    </tp:taxon-name><tp:taxon-authority>Borowiec &amp; Świętojańska</tp:taxon-authority><tp:taxon-status xmlns:xlink="http://www.w3.org/1999/xlink" xlink:type="simple">sp. n.</tp:taxon-status></tp:nomenclature><tp:treatment-sec sec-type="Type locality"><title>Type locality.</title><p>Colombia, Antioquia department, Envigado city, El Salado quarter, 1573 m a.s.l.</p></tp:treatment-sec><tp:treatment-sec sec-type="type material"><title>Type material.</title><p>Holotype: “Colombia, Antioquia, / Envigado El Salado / 1.573 m alt. / En: Maleza Oct-1991 / G. Abril R.”; two reticulate paratypes: the same data; spotted paratype “Colombia, Antioquia, / La Estrella 1.764 m alt. / En: <italic><tp:taxon-name><tp:taxon-name-part taxon-name-part-type="genus">Piperus</tp:taxon-name-part></tp:taxon-name></italic> sp. / Abr-1985 V.A. Cortés M.”; spotted paratype: “Colombia, Caldas, / Versalles / En: <italic><tp:taxon-name><tp:taxon-name-part taxon-name-part-type="genus">Pinnus</tp:taxon-name-part> <tp:taxon-name-part taxon-name-part-type="species">patula</tp:taxon-name-part></tp:taxon-name></italic> / Jun-1991 G. Abril R.” (holotype and three paratypes preserved in the Museo Entomológico UNAB, Universidad Nacional de Colombia, Bogotá, Colombia, one paratype in the Department of Biodiversity and Evolutionary Taxonomy, Zoological Institute, University of Wrocław, Wrocław, Poland).</p></tp:treatment-sec><tp:treatment-sec sec-type="Diagnosis"><title>Diagnosis.</title><p>Black antennae, rounded basal pronotal angles, large scutellum, indistinct sexual dimorphism, venter of pronotum without antennal grooves, short last segment of tarsi, short prosternal collar, antennae with five basal glabrous segments and antennomeres 4 and 5 approximately as long as antennomere 3 place this species <!--PageBreak-->in the genus <italic><tp:taxon-name><tp:taxon-name-part taxon-name-part-type="genus">Cyrtonota</tp:taxon-name-part></tp:taxon-name></italic>. <italic><tp:taxon-name><tp:taxon-name-part taxon-name-part-type="genus">Cyrtonota</tp:taxon-name-part> <tp:taxon-name-part taxon-name-part-type="species">abrili</tp:taxon-name-part></tp:taxon-name></italic> belongs to the group of species with dorsum without metallic tint. The group was keyed by <xref ref-type="bibr" rid="B22">Borowiec (2007a</xref>, with a modification in <xref ref-type="bibr" rid="B24">2009a</xref>) and characters of <italic><tp:taxon-name><tp:taxon-name-part taxon-name-part-type="genus">Cyrtonota</tp:taxon-name-part> <tp:taxon-name-part taxon-name-part-type="species">abrili</tp:taxon-name-part></tp:taxon-name></italic> lead to the couplet 13:</p><table-wrap content-type="key" position="anchor" orientation="portrait"><table id="TID0ETCAC" rules="all"><tbody><tr><td rowspan="1" colspan="1">13</td><td rowspan="1" colspan="1">Pronotum with two spots of extremely dense vestiture</td><td rowspan="1" colspan="1"><bold>14</bold></td></tr><tr><td rowspan="1" colspan="1">–</td><td rowspan="1" colspan="1">Pronotum without spots of extremely dense vestiture</td><td rowspan="1" colspan="1"><bold>16</bold></td></tr><tr><td rowspan="1" colspan="1">14</td><td rowspan="1" colspan="1">Suture and humeral calli partly or completely black</td><td rowspan="1" colspan="1">15</td></tr><tr><td rowspan="1" colspan="1">–</td><td rowspan="1" colspan="1">Suture and humeral calli the same colour as rest of elytra, fulvous to brown. Peru</td><td rowspan="1" colspan="1"><bold><italic><tp:taxon-name><tp:taxon-name-part taxon-name-part-type="genus">Cyrtonota</tp:taxon-name-part> <tp:taxon-name-part taxon-name-part-type="species">caprishensis</tp:taxon-name-part></tp:taxon-name></italic> Sekerka</bold></td></tr><tr><td rowspan="1" colspan="1">15</td><td rowspan="1" colspan="1">Pronotum almost semicircular. Ground colour of elytra paler, yellowish-brown. Suture completely black. Basal antennal segments yellowish ventrally. Colombia</td><td rowspan="1" colspan="1"><bold><italic><tp:taxon-name><tp:taxon-name-part taxon-name-part-type="genus">Cyrtonota</tp:taxon-name-part> <tp:taxon-name-part taxon-name-part-type="species">lurida</tp:taxon-name-part></tp:taxon-name></italic> (Spaeth)</bold></td></tr><tr><td rowspan="1" colspan="1">–</td><td rowspan="1" colspan="1">Pronotum subtrapezoidal. Ground colour of elytra darker, brown. Suture only in anterior part black. Antennae uniformly black. Ecuador</td><td rowspan="1" colspan="1"><bold><italic><tp:taxon-name><tp:taxon-name-part taxon-name-part-type="genus">Cyrtonota</tp:taxon-name-part> <tp:taxon-name-part taxon-name-part-type="species">aurovestita</tp:taxon-name-part></tp:taxon-name></italic> (Spaeth)</bold></td></tr><tr><td rowspan="1" colspan="1">16</td><td rowspan="1" colspan="1">Elytra with red reticulation or with red reticulate spots</td><td rowspan="1" colspan="1"><bold>17</bold></td></tr><tr><td rowspan="1" colspan="1">–</td><td rowspan="1" colspan="1">Elytra without red reticulation or red reticulate spots</td><td rowspan="1" colspan="1"><bold>20</bold></td></tr><tr><td rowspan="1" colspan="1">17</td><td rowspan="1" colspan="1">Elytra on whole surface with red reticulation</td><td rowspan="1" colspan="1">18</td></tr><tr><td rowspan="1" colspan="1">–</td><td rowspan="1" colspan="1">Elytra with red irregular spots or only partly with red reticulation</td><td rowspan="1" colspan="1"><bold>17a</bold></td></tr><tr><td rowspan="1" colspan="1">17a</td><td rowspan="1" colspan="1">Elytra, on both, disc and explanate margin with irregular reticulation or only explanate margin with large, red, irregular spot. Colombia</td><td rowspan="1" colspan="1"><bold>17b</bold></td></tr><tr><td rowspan="1" colspan="1">–</td><td rowspan="1" colspan="1">Elytra with six red reticulate spots: two in postscutellar impression, one in the middle of margin of disc and two on slope. Brazil: Bahia</td><td rowspan="1" colspan="1"><bold><italic><tp:taxon-name><tp:taxon-name-part taxon-name-part-type="genus">Cyrtonota</tp:taxon-name-part> <tp:taxon-name-part taxon-name-part-type="species">bondari</tp:taxon-name-part></tp:taxon-name></italic> (Spaeth)</bold></td></tr><tr><td rowspan="1" colspan="1">17b</td><td rowspan="1" colspan="1">Pronotum more transverse, length/width ratio 2.34. Body stouter, approximately as long as wide, elytral disc forms almost regular, very high gibbosity, punctation of disc very coarse, punctures mostly touching each other, red spot on explanate margin almost round. Colombia</td><td rowspan="1" colspan="1"><bold><italic><tp:taxon-name><tp:taxon-name-part taxon-name-part-type="genus">Cyrtonota</tp:taxon-name-part> <tp:taxon-name-part taxon-name-part-type="species">pyramidata</tp:taxon-name-part></tp:taxon-name></italic> (Boheman)</bold></td></tr><tr><td rowspan="1" colspan="1">–</td><td rowspan="1" colspan="1">Pronotum less transverse, length/width ratio 1.85–1.97. Body slimmer, longer than wide, elytral disc with high gibbosity in postscutellar area but less convex after the gibbosity, punctation of disc fine, distance between punctures mostly three to four times wider than puncture diameter, red spot on explanate margin elongate. Colombia</td><td rowspan="1" colspan="1"><bold><italic><tp:taxon-name><tp:taxon-name-part taxon-name-part-type="genus">Cyrtonota</tp:taxon-name-part> <tp:taxon-name-part taxon-name-part-type="species">abrili</tp:taxon-name-part></tp:taxon-name></italic> sp. n.</bold></td></tr></tbody></table></table-wrap></tp:treatment-sec><tp:treatment-sec sec-type="Description"><title>Description.</title><p>Holotype: length 12.4 mm, width 10.6, length of pronotum 3.3 mm, width of pronotum 6.4 mm, length/width ratio 1.17, width/length ratio of pronotum 1.94; paratypes: length 11.3–13.7 mm, width 10.4–13.2 mm, length of pronotum 3.4–3.7 mm, width of pronotum 6.3–7.2 mm, length/width ratio 1.04–1.14, width/length ratio of pronotum 1.85–1.97. Body stout, elytra regularly rounded on sides, apex of elytra angulate but not elongate or acuminate (Figs <xref ref-type="fig" rid="F1">1</xref>, <xref ref-type="fig" rid="F1">3</xref>).</p><fig id="F1" position="float" orientation="portrait"><label>Figures 1–4.</label><caption><p><italic><tp:taxon-name><tp:taxon-name-part taxon-name-part-type="genus">Cyrtonota</tp:taxon-name-part> <tp:taxon-name-part taxon-name-part-type="species">abrili</tp:taxon-name-part></tp:taxon-name></italic> sp. n. <bold>1</bold> holotype dorsal <bold>2</bold> holotype lateral <bold>3</bold> paratype dorsal <bold>4</bold> paratype lateral. Scale bar: 5 mm.</p></caption><graphic xmlns:xlink="http://www.w3.org/1999/xlink" xlink:href="zookeys-518-087-g001.jpg" position="float" orientation="portrait" xlink:type="simple" id="oo_54847.jpg"/></fig><p>Pronotum and scutellum black. Ground colour of elytra black, in holotype and two paratypes disc with red reticulation in postscutellar impressions, along posterior half of suture and along posterior half of lateral margin of disc, and explanate margin of elytra in anterior third with large red, reticulate spot (Fig. <xref ref-type="fig" rid="F1">1</xref>); in two other paratypes <!--PageBreak--><!--PageBreak-->elytral disc completely black and explanate margin of elytra in anterior third with large red spot without reticulation but with irregular borders and few dark punctures (Fig. <xref ref-type="fig" rid="F1">2</xref>). Head, antennae, legs and ventrites uniformly black, sometimes last sternite on sides with small, transverse, yellowish-brown spot.</p><p>Pronotum transverse, with maximum width approximately in the middle, sides broadly rounded, anterior margin straight or with small triangular emargination in the middle. Surface of disc dull with thin, partly shiny, median, longitudinal line and fine, shallow and very sparse punctation, distance between punctures many times wider than puncture diameter. Explanate margin of pronotum distinctly bordered from disc, on sides with short but deep impression, surface dull, similarly punctate as disc, in some specimens with fine irregular wrinkles.</p><p>Scutellum small, triangular, without transverse groove. Base of elytra much wider than pronotum, humeri moderately protruding anterad, humeral angles rounded. Disc very convex, with large but obtuse postscutellar tubercle (Figs <xref ref-type="fig" rid="F1">2</xref>, <xref ref-type="fig" rid="F1">4</xref>). Surface in reticulate specimens with thin red reticulation in postscutellar impressions partly extending to latero-basal parts of elytral tubercle, thin red reticulation along both sides of suture and along posterior part of sides of disc, the lateral reticulation joined with red reticulate spot on explanate margin. In dark specimens elytral disc without red reticulation. Dark surface of disc in dark specimens regular, in reticulate specimens slightly irregular with fine and very sparse punctation, dull, distance between punctures mostly three to four times wider than puncture diameter. Whole surface of disc covered with sparse erect setae. Explanate margin of elytra in widest part as wide as half width of disc, in reticulate specimens in anterior third with large, oval, red reticulate spot. In dark specimens the spot is mostly solid, only with irregular margin and several dark punctures but not appears distinctly reticulate. Dark surface of explanate margin regular, dull, punctate similarly as disc. Apex of elytral epipleura without erect hairs.</p><p>Ventrites typical for the genus <italic><tp:taxon-name><tp:taxon-name-part taxon-name-part-type="genus">Cyrtonota</tp:taxon-name-part></tp:taxon-name></italic>, without diagnostic characters. Genitalia not dissected, in the genus <italic><tp:taxon-name><tp:taxon-name-part taxon-name-part-type="genus">Cyrtonota</tp:taxon-name-part></tp:taxon-name></italic> male genitalia are not diagnostic, and spermathecae are not diagnostic within genera of the tribe <tp:taxon-name><tp:taxon-name-part taxon-name-part-type="tribe">Mesomphaliini</tp:taxon-name-part></tp:taxon-name> (<xref ref-type="bibr" rid="B28">Borowiec and Opalińska 2007</xref> and unpublished data).</p></tp:treatment-sec><tp:treatment-sec sec-type="Etymology"><title>Etymology.</title><p>Named after the collector, G. Abril, of four of the five specimens of the type series.</p></tp:treatment-sec><tp:treatment-sec sec-type="Distribution"><title>Distribution.</title><p>Antioquia and Caldas departments of north-western Colombia.</p></tp:treatment-sec><tp:treatment-sec sec-type="Ecology"><title>Ecology.</title><p>Little known. The holotype was collected from undergrowth, one paratype on <italic><tp:taxon-name><tp:taxon-name-part taxon-name-part-type="genus">Piper</tp:taxon-name-part></tp:taxon-name></italic> sp. and another paratype on <italic><tp:taxon-name><tp:taxon-name-part taxon-name-part-type="genus">Pinus</tp:taxon-name-part> <tp:taxon-name-part taxon-name-part-type="species">patula</tp:taxon-name-part></tp:taxon-name></italic> Schiede ex Schltdl. &amp; Cham. but these plants are unlikely to be the true hosts because the genus <italic><tp:taxon-name><tp:taxon-name-part taxon-name-part-type="genus">Cyrtonota</tp:taxon-name-part></tp:taxon-name></italic> is associated with <tp:taxon-name><tp:taxon-name-part taxon-name-part-type="family">Convolvulaceae</tp:taxon-name-part></tp:taxon-name> plants as far as is known (Borowiec and Świętojańska 2014).</p></tp:treatment-sec><tp:treatment-sec sec-type="Remarks"><title>Remarks.</title><p><italic><tp:taxon-name><tp:taxon-name-part taxon-name-part-type="genus">Cyrtonota</tp:taxon-name-part> <tp:taxon-name-part taxon-name-part-type="species">abrili</tp:taxon-name-part></tp:taxon-name></italic> is easy to identify using the key presented above. Specimens with red reticulation can be misidentified with small specimens of <italic><tp:taxon-name><tp:taxon-name-part taxon-name-part-type="genus">Cyrtonota</tp:taxon-name-part> <tp:taxon-name-part taxon-name-part-type="species">pavens</tp:taxon-name-part></tp:taxon-name></italic> (Spaeth), and maculate specimens of the new species at first glance are similar to <italic><tp:taxon-name><tp:taxon-name-part taxon-name-part-type="genus">Cyrtonota</tp:taxon-name-part> <tp:taxon-name-part taxon-name-part-type="species">deliciosa</tp:taxon-name-part></tp:taxon-name></italic> (Baly) but both relatives belong to the group of species with elongate or acuminate apex of elytra (couplets 2–12 in <xref ref-type="bibr" rid="B22">Borowiec’s (2007a)</xref> key) and both are distinctly larger with length 14–19 mm; <italic><tp:taxon-name><tp:taxon-name-part taxon-name-part-type="genus">Cyrtonota</tp:taxon-name-part> <tp:taxon-name-part taxon-name-part-type="species">pavens</tp:taxon-name-part></tp:taxon-name></italic> differs also in elytra with<!--PageBreak-->out erect setae. We treated both reticulate and maculate forms as variablity of a single species because similar polymorphism is observed in other reticulate Andean <italic><tp:taxon-name><tp:taxon-name-part taxon-name-part-type="genus">Cyrtonota</tp:taxon-name-part></tp:taxon-name></italic> and <italic><tp:taxon-name><tp:taxon-name-part taxon-name-part-type="genus">Stolas</tp:taxon-name-part></tp:taxon-name></italic> species i.e. <italic><tp:taxon-name><tp:taxon-name-part taxon-name-part-type="genus">Cyrtonota</tp:taxon-name-part> <tp:taxon-name-part taxon-name-part-type="species">bergeali</tp:taxon-name-part></tp:taxon-name></italic> Borowiec &amp; Sassi, <italic><tp:taxon-name><tp:taxon-name-part taxon-name-part-type="genus">Stolas</tp:taxon-name-part> <tp:taxon-name-part taxon-name-part-type="species">cruentata</tp:taxon-name-part></tp:taxon-name></italic> (Erichson) or <italic><tp:taxon-name><tp:taxon-name-part taxon-name-part-type="genus">Stolas</tp:taxon-name-part> <tp:taxon-name-part taxon-name-part-type="species">pellicula</tp:taxon-name-part></tp:taxon-name></italic> (Spaeth). Other characters such as general body shape, size, punctation, sculpture of surface, vestiture, shape of pronotum, and elytral convexity are the same in both forms.</p></tp:treatment-sec><ref-list><ref id="B22"><mixed-citation xmlns:xlink="http://www.w3.org/1999/xlink" xlink:type="simple"><person-group><name name-style="western"><surname>Borowiec</surname><given-names>L</given-names></name></person-group> (<year>2007a</year>) <article-title>. A new species of <italic><tp:taxon-name><tp:taxon-name-part taxon-name-part-type="genus">Cyrtonota</tp:taxon-name-part></tp:taxon-name></italic> Chevrolat from Peru and note on <italic><tp:taxon-name><tp:taxon-name-part taxon-name-part-type="genus">Cyrtonota</tp:taxon-name-part> <tp:taxon-name-part taxon-name-part-type="species">balyi</tp:taxon-name-part></tp:taxon-name></italic> (Kirsch, 1883) (<tp:taxon-name><tp:taxon-name-part taxon-name-part-type="order">Coleoptera</tp:taxon-name-part></tp:taxon-name>: <tp:taxon-name><tp:taxon-name-part taxon-name-part-type="family">Chrysomelidae</tp:taxon-name-part></tp:taxon-name>: <tp:taxon-name><tp:taxon-name-part taxon-name-part-type="subfamily">Cassidinae</tp:taxon-name-part></tp:taxon-name>: <tp:taxon-name><tp:taxon-name-part taxon-name-part-type="tribe">Stolaini</tp:taxon-name-part></tp:taxon-name>).</article-title> <source>Genus</source> <volume>18</volume>: <fpage>477</fpage>–<lpage>485</lpage>. </mixed-citation></ref><ref id="B24"><mixed-citation xmlns:xlink="http://www.w3.org/1999/xlink" xlink:type="simple"><person-group><name name-style="western"><surname>Borowiec</surname><given-names>L</given-names></name></person-group> (<year>2009a</year>) <article-title>A new species of <italic><tp:taxon-name><tp:taxon-name-part taxon-name-part-type="genus">Cyrtonota</tp:taxon-name-part></tp:taxon-name></italic> Chevrolat from Colombia (<tp:taxon-name><tp:taxon-name-part taxon-name-part-type="order">Coleoptera</tp:taxon-name-part></tp:taxon-name>: <tp:taxon-name><tp:taxon-name-part taxon-name-part-type="family">Chrysomelidae</tp:taxon-name-part></tp:taxon-name>: <tp:taxon-name><tp:taxon-name-part taxon-name-part-type="subfamily">Cassidinae</tp:taxon-name-part></tp:taxon-name>: <tp:taxon-name><tp:taxon-name-part taxon-name-part-type="tribe">Mesomphaliini</tp:taxon-name-part></tp:taxon-name>).</article-title> <source>International Journal of Invertebrate Taxonomy - Genus</source> <volume>20</volume>: <fpage>111</fpage>–<lpage>116</lpage>. </mixed-citation></ref><ref id="B28"><mixed-citation xmlns:xlink="http://www.w3.org/1999/xlink" xlink:type="simple"><person-group><name name-style="western"><surname>Borowiec</surname><given-names>L</given-names></name><name name-style="western"><surname>Opalińska</surname><given-names>S</given-names></name></person-group> (<year>2007</year>) <article-title>The structure of the spermathecae of selected genera of <tp:taxon-name><tp:taxon-name-part taxon-name-part-type="tribe">Stolaini</tp:taxon-name-part></tp:taxon-name> and <tp:taxon-name><tp:taxon-name-part taxon-name-part-type="tribe">Eugenysini</tp:taxon-name-part></tp:taxon-name> (<tp:taxon-name><tp:taxon-name-part taxon-name-part-type="order">Coleoptera</tp:taxon-name-part></tp:taxon-name>: <tp:taxon-name><tp:taxon-name-part taxon-name-part-type="family">Chrysomelidae</tp:taxon-name-part></tp:taxon-name>: <tp:taxon-name><tp:taxon-name-part taxon-name-part-type="subfamily">Cassidinae</tp:taxon-name-part></tp:taxon-name>) and its taxonomic significance.</article-title> <source>Annales Zoologici</source> <volume>57</volume>: <fpage>463</fpage>–<lpage>479</lpage>. </mixed-citation></ref></ref-list></tp:taxon-treatment>
